# Supplementary material for: A systematic analysis of contemporary whole exome sequencing capture kits to optimise high-coverage capture of CCDS regions
Source: NAR Genom Bioinform. 2025 Sep 1;7(3):lqaf115. doi: 10.1093/nargab/lqaf115 (PMC12408908; doi:10.1093/nargab/lqaf115)
Supplement: lqaf115_Supplemental_Files [file lqaf115_supplemental_files.zip]

Archive with 3 entries (3 files):
- Supplementary_Figures_20062025.docx
- Supplementary_Methods_20062025.docx
- Supplementary_Tables_28072025.xlsx
