# Supplementary material for: A systematic analysis of contemporary whole exome sequencing capture kits to optimise high-coverage capture of CCDS regions
Source: NAR Genom Bioinform. 2025 Sep 1;7(3):lqaf115. doi: 10.1093/nargab/lqaf115 (PMC12408908; doi:10.1093/nargab/lqaf115)
Supplement: lqaf115_Supplemental_Files [file lqaf115_supplemental_files.zip › Supplementary_Tables_28072025.xlsx]

## Sheet: Supp. Table 1
				BAM
Whole Exome Capture Kit	Manufacturer	Biomaterial for DNA extraction	Read length	File size (GB)	All reads	PF reads	PF unique reads	Aligned PF unique reads	Aligned PF unique on-target reads	Median library insert size
Custom Exome Capture	Twist Biosciences	Blood	150	2.07	3.99986e+07	1	0.677373	0.997804	0.361085	471.1
DNA Prep with Exome 2.5 Enrichment	Illumina	-	150	3.79	40002051	1	0.83167	0.999189	0.29509	175.2
Easy Exome Capture V5	MGI	Blood	100	3.82	3.99955e+07	1	0.894789	0.999879	0.610892	243.1
ExomeMax	MedGenome	Blood	150	4.65	3.99408e+07	1	0.882295	0.999412	0.335433	184.9
Human Comprehensive Exome	Twist Biosciences	Blood	150	4.33	3.99994e+07	1	0.951126	0.997816	0.277868	167.1
KAPA HyperExome V1	Roche	Blood	150	4.14	3.99983e+07	1	0.914084	0.998182	0.322973	177.8
SureSelect Human All Exon V5	Agilent	Blood	100	3.58	4.00422e+07	1	0.909449	0.996063	0.530492	202
SureSelect Human All Exon V6	Agilent	Blood	150	4.48	4.00023e+07	1	0.888878	0.998567	0.402521	215.1
SureSelect Human All Exon V7	Agilent	Blood	100	3.18	39980051	1	0.879334	0.999493	0.396325	228.5
SureSelect Human All Exon V8	Agilent	Blood	100	3.23	3.99471e+07	1	0.843425	0.999492	0.407617	224.1
xGen Exome Hybridisation Panel V1	IDT	Blood	75	2.65	4.00013e+07	1	0.843906	0.998437	0.478168	159.3
Supplementary Table 1. BAM HsMetrics and biomaterial for DNA extraction of analysed whole exome sequencing capture kits. These results are the average across ten samples for each kit, all of which were downsampled to 40,000,000 reads. 20 libraries were prepared for the SureSelect Human All exon V7 and V8 samples, which were divided into 2 pools of 10 libraries (15). 'PF unique reads' reports the …

## Sheet: Supp. Table 2
Whole Exome Capture Kit	Manufacturer	Target size (Mb)	Coverage depth	Coverage uniformity		Capture at 10X					Capture at 20X					Sequencer	Source
				Kit target	CCDS ± 25 bp padding	Kit target			CCDS regions		Kit target			CCDS regions
						Target only	± 25 bp padding	± 100 bp padding	CCDS regions	± 25 bp padding	Target regions	25 bp padding	100 bp padding	CCDS regions	25 bp padding
Custom Exome Capture	Twist Biosciences	34.9	64.6167	1.77528	1.71717	0.976838	0.976792	0.970946	0.983721	0.983174	0.956266	0.94689	0.885551	0.963276	0.953077	Illumina NovaSeq6000	SPARC IBD (27, 28)
DNA Prep with Exome 2.5 Enrichment	Illumina	37.5	159.14	1.78204	1.8045	0.948909	0.95025	0.946557	0.952896	0.953148	0.945657	0.946531	0.92359	0.950135	0.950045	Illumina NovaSeq6000	Illumina BaseSpace
Easy Exome Capture V5	MGI	69.3	108.953	3.23257	3.19827	0.928946	0.922595	0.859477	0.928265	0.925229	0.888245	0.864992	0.752188	0.877605	0.864478	MGI DNB-SEQ-G400	Unpublished work
ExomeMax V2	MedGenome	62.4	61.3394	1.58826	1.64326	0.948991	0.946979	0.912383	0.953336	0.95339	0.922752	0.911685	0.824189	0.924562	0.914709	Illumina NovaSeq X Plus	MedGenome
Human Comprehensive Exome	Twist Biosciences	36.5	79.7989	1.44121	1.53601	0.948096	0.948372	0.919548	0.952356	0.952512	0.944368	0.941426	0.822001	0.949159	0.946166	Illumina NovaSeq X	Southampton IBD study (29)
KAPA HyperExome V1	Roche	43	112.175	1.43721	1.54918	0.951613	0.950294	0.909537	0.950481	0.949533	0.932302	0.91504	0.815148	0.934596	0.921778	Illumina NovaSeq6000	(26)
SureSelect Human All Exon V5	Agilent	50.4	43.7314	2.30532	2.55795	0.904248	0.886522	0.777923	0.892905	0.879754	0.792625	0.750541	0.582205	0.794187	0.762673	Illumina HiSeq2000	Southampton IBD study (29)
SureSelect Human All Exon V6	Agilent	60.5	52.6738	2.51329	2.50334	0.913985	0.900784	0.809807	0.930969	0.923821	0.820313	0.782917	0.635934	0.862206	0.83808	Illumina HiSeq2000	Southampton IBD study (29)
SureSelect Human All Exon V7	Agilent	35.7	101.281	2.16182	2.17361	0.940954	0.940582	0.92344	0.946736	0.946468	0.923787	0.919381	0.866612	0.9304	0.926187	MGI DNB-SEQ-G400	(15)
SureSelect Human All Exon V8	Agilent	35.1	104.886	1.69499	1.73052	0.92816	0.9293	0.925111	0.935907	0.93712	0.91992	0.919583	0.882595	0.92818	0.927907	MGI DNB-SEQ-G400	(15)
xGen Exome Hybridisation Panel V1	IDT	39	55.3401	1.67404	1.81481	0.951565	0.94702	0.864147	0.944101	0.939698	0.915744	0.885509	0.691645	0.912104	0.880267	Illumina NovaSeq6000	UK BioBank (30)
Supplementary Table 2. Whole exome sequencing capture efficiency of commonly used kits without read trimming and downsampling. These results are the average across ten samples for each kit. Capture efficiency is measured as the percentage of base pairs covered at a read depth of 10X or 20X by the reads generated using each capture kit. Percentages are provided for the kit target regions only and …

## Sheet: Supp. Table 3
Whole Exome Capture Kit	Manufacturer	Target size (Mb)	Coverage depth	Coverage uniformity		Capture at 10X					Capture at 20X					Sequencer	Source
				Kit target	CCDS ± 25 bp padding	Kit target			CCDS regions		Kit target			CCDS regions
						Target only	± 25 bp padding	± 100 bp padding	CCDS regions	± 25 bp padding	Target only	± 25 bp padding	± 100 bp padding	CCDS regions	± 25 bp padding
Custom Exome Capture	Twist Biosciences	34.9	18.6026	2.14921	2.08016	0.76238	0.713462	0.604639	0.768395	0.717681	0.361681	0.306235	0.21359	0.363014	0.306247	Illumina NovaSeq6000	SPARC IBD (27, 28)
DNA Prep with Exome 2.5 Enrichment	Illumina	37.5	28.8331	1.8852	1.925	0.90472	0.889189	0.76551	0.912096	0.896476	0.694944	0.650836	0.484913	0.704253	0.65925	Illumina NovaSeq6000	Illumina BaseSpace
Easy Exome Capture V5	MGI	69.3	24.1112	3.44153	3.21487	0.698625	0.652849	0.52707	0.638956	0.611995	0.434001	0.387046	0.291277	0.342186	0.318173	MGI DNB-SEQ-G400	Unpublished work
ExomeMax V2	MedGenome	62.4	20.3963	1.74527	1.76512	0.86223	0.815398	0.622359	0.89112	0.857538	0.473425	0.408477	0.28299	0.481632	0.445679	Illumina NovaSeq X Plus	MedGenome
Human Comprehensive Exome	Twist Biosciences	36.5	34.8909	1.50006	1.6209	0.939888	0.932347	0.794507	0.94526	0.937594	0.866691	0.804262	0.556246	0.873144	0.809882	Illumina NovaSeq X	Southampton IBD study (29)
KAPA HyperExome V1	Roche	43	30.4144	1.50583	1.59353	0.938722	0.925099	0.774514	0.939556	0.93031	0.817952	0.737762	0.505496	0.838374	0.772935	Illumina NovaSeq6000	(26)
SureSelect Human All Exon V5	Agilent	50.4	30.5647	2.35791	2.5889	0.857714	0.831284	0.700829	0.853628	0.832979	0.670351	0.618093	0.458826	0.686161	0.645392	Illumina HiSeq2000	Southampton IBD study (29)
SureSelect Human All Exon V6	Agilent	60.5	22.9452	2.63693	2.55239	0.785486	0.749259	0.61719	0.831851	0.807616	0.477256	0.435497	0.331086	0.554563	0.516055	Illumina HiSeq2000	Southampton IBD study (29)
SureSelect Human All Exon V7	Agilent	35.7	29.76	2.23163	2.25855	0.869921	0.85763	0.780297	0.877588	0.865381	0.649261	0.620128	0.504847	0.657257	0.627498	MGI DNB-SEQ-G400	(15)
SureSelect Human All Exon V8	Agilent	35.1	29.1031	1.76577	1.79586	0.909597	0.902441	0.843702	0.916823	0.909715	0.727217	0.698994	0.569174	0.733628	0.705103	MGI DNB-SEQ-G400	(15)
xGen Exome Hybridisation Panel V1	IDT	39	31.1791	1.71588	1.85245	0.930985	0.909553	0.738306	0.926195	0.903808	0.771019	0.703765	0.489248	0.770765	0.699311	Illumina NovaSeq6000	UK BioBank (30)
Supplementary Table 3. Whole exome sequencing capture efficiency of commonly used kits after read trimming and downsampling. The results are the average across ten samples per kit. Sequencing reads in all samples were trimmed to 75 bp, and aligned BAM files were all downsampled to 40,000,000 reads. Capture efficiency is measured as the percentage of base pairs covered at a read depth of 10X or 20…
